# Supplementary material for: Antigen Format Determines Immunogenicity of AAV-Based SARS-CoV-2 Vaccines: Full-Length Spike Versus Truncated Subunits
Source: Vaccines (Basel). 2025 Nov 24;13(12):1187. doi: 10.3390/vaccines13121187 (PMC12737442; doi:10.3390/vaccines13121187)
Supplement: Supplementary file 1 [file vaccines-13-01187-s001.zip]

Archive with 1 entries (1 files):
- vaccines-3927555-supplementary.pdf
